# Supplementary material for: The Effects of Anthropogenic Disturbances on the Spatiotemporal Patterns of Medium–Large Mammals in Tropical Volcanic Landscapes
Source: Animals (Basel). 2023 Oct 14;13(20):3217. doi: 10.3390/ani13203217 (PMC10603758; doi:10.3390/ani13203217)
Supplement: Supplementary file 1 [file animals-13-03217-s001.zip]

Archive with 1 entries (1 files):
- animals-2630233-supplementary.pdf
